# Supplementary material for: Gold Nanoparticle-Enhanced Recombinase Polymerase Amplification for Rapid Visual Detection of Mycobacterium tuberculosis
Source: Biosensors (Basel). 2025 Sep 15;15(9):607. doi: 10.3390/bios15090607 (PMC12467982; doi:10.3390/bios15090607)
Supplement: Supplementary file 1 [file biosensors-15-00607-s001.zip]

Archive with 1 entries (1 files):
- biosensors-3820254-supplementary.pdf
